# Supplementary material for: Clinical Characteristics and Prognostic Risk Factors of Parasellar Chondrosarcoma
Source: Brain Sci. 2022 Oct 6;12(10):1353. doi: 10.3390/brainsci12101353 (PMC9599124; doi:10.3390/brainsci12101353)
Supplement: Supplementary file 1 [file brainsci-12-01353-s001.zip]

Archive with 1 entries (1 files):
- brainsci-1911707-supplementary.pdf
